# Supplementary material for: Structural basis for ligand promiscuity and high signaling activity of Kaposi’s Sarcoma-associated Herpesvirus-encoded GPCR
Source: Nat Commun. 2025 Sep 25;16:8403. doi: 10.1038/s41467-025-63457-4 (PMC12462484; doi:10.1038/s41467-025-63457-4)
Supplement: Supplementary file 4 — Source data [file 41467_2025_63457_MOESM4_ESM.zip]

Archive with 3 entries (2 files):
- Source Data/
- Source Data/MD simulation files.zip
- Source Data/Source Data.xlsx
