# Supplementary material for: Structural basis for ligand promiscuity and high signaling activity of Kaposi’s Sarcoma-associated Herpesvirus-encoded GPCR
Source: Nat Commun. 2025 Sep 25;16:8403. doi: 10.1038/s41467-025-63457-4 (PMC12462484; doi:10.1038/s41467-025-63457-4)
Supplement: Supplementary file 4 — Source data [file 41467_2025_63457_MOESM4_ESM.zip › Source Data/Source Data.xlsx]

## Sheet: Figure 6d
		ORF74_WT					ORF74_ICL2CXCR2					ORF74_ICL3CXCR2
	1e-06	0.717953	0.71294	0.709087	0.70476		0.808923	0.816663	0.79353	0.827158		0.902297	0.891611	0.90342	0.910809
	1e-07	0.705417	0.715613	0.705972	0.720684		0.870482	0.868118	0.868653	0.872818		0.940147	0.925166	0.929445	0.931157
	1e-08	0.788244	0.788674	0.815187	0.806193		0.930952	0.964395	0.892504	0.897988		0.978458	0.97817	0.978631	0.98056
	1e-09	0.828231	0.854152	0.833971	0.81778		0.948658	0.939849	0.937179	0.937991		0.959902	0.960958	0.969284	0.975232
	1e-10	0.820845	0.841435	0.833298	0.830251		0.949031	0.939452	0.942436	0.945043		1.01011	0.969296	0.995774	0.991479
	1e-11	0.838064	0.841582	0.83321	0.829402		0.942747	0.955425	0.957819	0.94333		0.984139	0.97195	0.973313	0.979826
	1e-12	0.853924	0.838094	0.855808	0.839341		0.945919	0.936981	0.948936	0.955145		0.991683	1.00593	1.01218	0.997314
		CXCR2_WT					CXCR2_ICL2ORF74					CXCR2_ICL3ORF74
	1e-06	0.810601	0.814167	0.814296	0.8195		0.773419	0.773994	0.770487	0.770309		0.621111	0.636825	0.616989	0.609245
	1e-07	0.820992	0.830093	0.833324	0.833653		0.793424	0.81149	0.800201	0.783513		0.659417	0.651103	0.655077	0.645366
	1e-08	0.875146	0.885697	0.887138	0.882167		0.855479	0.871056	0.868184	0.857422		0.687976	0.695261	0.690728	0.698724
	1e-09	0.925476	0.922531	0.940755	0.957155		0.903734	0.907691	0.895473	0.892375		0.73665	0.739026	0.737593	0.73699
	1e-10	0.951681	0.946647	0.972629	0.977574		0.90929	0.897647	0.892659	0.908492		0.748882	0.760161	0.7489	0.752216
	1e-11	0.982509	0.965162	0.9806	0.978264		0.901213	0.891714	0.91921	0.919014		0.765753	0.762264	0.764202	0.762073
	1e-12	0.979673	0.973598	0.986033	0.969368		0.905255	0.913329	0.911819	0.904691		0.759049	0.764988	0.770946	0.770322
			Baseline activity					pEC50
	CXCR2_WT		0.979673	0.973598	0.986033	0.969368		8.207
	CXCR2_ICL2ORF74		0.905255	0.913329	0.911819	0.904691		7.656
	CXCR2_ICL3ORF74		0.759049	0.764988	0.770946	0.770322		8.012

## Sheet: Supplementary Figure 1b, d
	Supplementary Figure 1b, right panel
	Supplementary Figure 1d, first panel							Supplementary Figure 1d, second panel						Supplementary Figure 1d, third panel

## Sheet: Supplementary Figure 1c
	Basal activity
	ORF74-WT			ORF74-Struc.
	122863	126579	126952	169342	171909	168802
	Surface expression
	ORF74-WT								ORF74-Struc.
	0.2426	0.2375	0.2523	0.2465	0.2361	0.2902	0.2868	0.2029	0.3929	0.366	0.3778	0.3868	0.3962	0.3672	0.3359	0.3005
	Relative activity
	ORF74-WT			ORF74-Struc.
	0.979264	1.00888	1.01185	0.921067	0.935029	0.918129

## Sheet: Supplementary Figure 12a
		ORF74_WT				ORF74_ICL2_AAA				ORF74_ICL3_AAA
	1e-06	0.717953	0.71294	0.709087	0.70476	1.0019	0.99528	0.987842	1.02147	0.949509	0.957526	0.932035	0.942584
	1e-07	0.705417	0.715613	0.705972	0.720684	0.978482	0.99164	0.965374	1.0052	0.944236	0.983271	0.982614	0.955805
	1e-08	0.788244	0.788674	0.815187	0.806193	0.957992	0.952318	0.985477	0.993352	0.955862	0.980404	0.990962	0.977895
	1e-09	0.828231	0.854152	0.833971	0.81778	0.991408	0.975468	0.998346	0.991132	0.949509	0.957526	0.932035	0.942584
	1e-10	0.820845	0.841435	0.833298	0.830251	0.953189	0.952423	0.979957	1.009	0.951708	0.961525	0.945487	0.948072
	1e-11	0.838064	0.841582	0.83321	0.829402	1.00776	1.00221	0.994968	1.0372	0.955406	0.983843	1.00705	0.976982
	1e-12	0.853924	0.838094	0.855808	0.839341	0.972858	0.968627	0.970389	0.982836	0.978459	1.01697	1.01036	0.993206
		ORF74_WT				ORF74_ICL2CXCR2
	1e-06	0.717953	0.71294	0.709087	0.70476	0.808923	0.816663	0.79353	0.827158
	1e-07	0.705417	0.715613	0.705972	0.720684	0.870482	0.868118	0.868653	0.872818
	1e-08	0.788244	0.788674	0.815187	0.806193	0.930952	0.964395	0.892504	0.897988
	1e-09	0.828231	0.854152	0.833971	0.81778	0.948658	0.939849	0.937179	0.937991
	1e-10	0.820845	0.841435	0.833298	0.830251	0.949031	0.939452	0.942436	0.945043
	1e-11	0.838064	0.841582	0.83321	0.829402	0.942747	0.955425	0.957819	0.94333
	1e-12	0.853924	0.838094	0.855808	0.839341	0.945919	0.936981	0.948936	0.955145
		ORF74_WT				ORF74_ICL3CXCR2
	1e-06	0.717953	0.71294	0.709087	0.70476	0.902297	0.891611	0.90342	0.910809
	1e-07	0.705417	0.715613	0.705972	0.720684	0.940147	0.925166	0.929445	0.931157
	1e-08	0.788244	0.788674	0.815187	0.806193	0.978458	0.97817	0.978631	0.98056
	1e-09	0.828231	0.854152	0.833971	0.81778	0.959902	0.960958	0.969284	0.975232
	1e-10	0.820845	0.841435	0.833298	0.830251	1.01011	0.969296	0.995774	0.991479
	1e-11	0.838064	0.841582	0.83321	0.829402	0.984139	0.97195	0.973313	0.979826
	1e-12	0.853924	0.838094	0.855808	0.839341	0.991683	1.00593	1.01218	0.997314
		CXCR2_WT				CXCR2_ICL2ORF74
	1e-12	0.979673	0.973598	0.986033	0.969368	0.905255	0.913329	0.911819	0.904691
	1e-11	0.982509	0.965162	0.9806	0.978264	0.901213	0.891714	0.91921	0.919014
	1e-10	0.951681	0.946647	0.972629	0.977574	0.90929	0.897647	0.892659	0.908492
	1e-09	0.925476	0.922531	0.940755	0.957155	0.903734	0.907691	0.895473	0.892375
	1e-08	0.875146	0.885697	0.887138	0.882167	0.855479	0.871056	0.868184	0.857422
	1e-07	0.820992	0.830093	0.833324	0.833653	0.793424	0.81149	0.800201	0.783513
	1e-06	0.810601	0.814167	0.814296	0.8195	0.773419	0.773994	0.770487	0.770309
		CXCR2_WT				CXCR2_ICLCORF74
	1e-12	0.979673	0.973598	0.986033	0.969368	0.759049	0.764988	0.770946	0.770322
	1e-11	0.982509	0.965162	0.9806	0.978264	0.765753	0.762264	0.764202	0.762073
	1e-10	0.951681	0.946647	0.972629	0.977574	0.748882	0.760161	0.7489	0.752216
	1e-09	0.925476	0.922531	0.940755	0.957155	0.73665	0.739026	0.737593	0.73699
	1e-08	0.875146	0.885697	0.887138	0.882167	0.687976	0.695261	0.690728	0.698724
	1e-07	0.820992	0.830093	0.833324	0.833653	0.659417	0.651103	0.655077	0.645366
	1e-06	0.810601	0.814167	0.814296	0.8195	0.621111	0.636825	0.616989	0.609245

## Sheet: Supplementary Figure 12b
		CXCR2_WT				CXCR2_ICL3ORF74				CXCR2_ICL3ORF74-A				CXCR2_ICL3ORF74-B				CXCR2_ICL3ORF74-C				CXCR2_ICL3ORF74-D
	1e-12	0.979673	0.973598	0.986033	0.969368	0.759049	0.764988	0.770946	0.770322	0.918824	0.915648	0.895239	0.90204	0.900759	0.913252	0.898508	0.91773	0.941795	0.977909	0.964579	0.97631	0.978419	0.95231	0.986123	0.961211
	1e-11	0.982509	0.965162	0.9806	0.978264	0.765753	0.762264	0.764202	0.762073	0.904668	0.890931	0.905463	0.892855	0.906053	0.915633	0.910324	0.901974	0.964899	0.959695	0.959062	0.966448	0.987216	0.981745	1.00182	0.984583
	1e-10	0.951681	0.946647	0.972629	0.977574	0.748882	0.760161	0.7489	0.752216	0.905631	0.909589	0.908041	0.90367	0.900549	0.897605	0.890171	0.899937	0.959421	0.954579	0.958768	0.955385	0.961007	0.960731	0.992525	0.968106
	1e-09	0.925476	0.922531	0.940755	0.957155	0.73665	0.739026	0.737593	0.73699	0.898125	0.893521	0.889101	0.893166	0.882409	0.887855	0.887188	0.881697	0.931415	0.944325	0.933733	0.937767	0.962072	0.952074	0.950555	0.963246
	1e-08	0.875146	0.885697	0.887138	0.882167	0.687976	0.695261	0.690728	0.698724	0.855578	0.868284	0.862148	0.85472	0.831502	0.831504	0.838488	0.837731	0.908574	0.911567	0.910511	0.910217	0.914863	0.917614	0.927714	0.906812
	1e-07	0.820992	0.830093	0.833324	0.833653	0.659417	0.651103	0.655077	0.645366	0.818493	0.82889	0.819957	0.811709	0.746844	0.802609	0.799525	0.80207	0.830351	0.846892	0.843726	0.837292	0.862655	0.869734	0.850947	0.843895
	1e-06	0.810601	0.814167	0.814296	0.8195	0.621111	0.636825	0.616989	0.609245	0.763525	0.790508	0.782474	0.78218	0.756649	0.754995	0.760807	0.764027	0.792377	0.784352	0.803194	0.801065	0.807911	0.806141	0.801773	0.810831

## Sheet: Supplementary Figure 13a
		ORF74_WT		ORF74 ICL2 AAA			ORF74 ICL3 AAA
	7e-13	1.01748	0.99448	0.106815	0.103584	0.109785	0.076569	0.075004	0.099686
	7e-12	0.99954	1.0828	0.104314	0.10916	0.097644	0.06602	0.087875	0.096001
	7e-11	1.09798	1.05888	0.10869	0.109681	0.115829	0.086109	0.077427	0.095547
	7e-10	0.982981	1.08648	0.102959	0.104574	0.094518	0.062335	0.072581	0.106904
	7e-09	1.18031	1.13616	0.120675	0.110983	0.128126	0.079547	0.091913	0.100141
	7e-08	1.29209	1.25299	0.144539	0.109525	0.138755	0.069301	0.094083	0.113717
	7e-07	1.5161	1.43974	0.171529	0.105409	0.131148	0.098071	0.088784	0.09903
		ORF74_WT		ORF74_ICL2CXCR2		ORF74_ICL3CXCR2
	7e-13	1.01748	0.99448	0.660523	0.672921	0.03986	0.038702
	7e-12	0.99954	1.0828	0.646843	0.637437	0.041077	0.044513
	7e-11	1.09798	1.05888	0.662661	0.651973	0.035983	0.033084
	7e-10	0.982981	1.08648	0.674204	0.665226	0.041789	0.043569
	7e-09	1.18031	1.13616	0.775955	0.840083	0.046999	0.044297
	7e-08	1.29209	1.25299	0.911479	0.886683	0.038684	0.044513
	7e-07	1.5161	1.43974	1.16415	1.20562	0.044427	0.043011

## Sheet: Supplementary Figure 13b
		CXCR2_WT			CXCR2_ICL3ORF74
	7e-13	0.889222	1.02511	1.08567	0.96454	1.22995	1.09725
	7e-12	0.986285	1.19519	1.19229	1.0963	1.12179	1.01471
	7e-11	1.00396	1.03728	1.01787	1.07054	1.07769	0.951189
	7e-10	1.00686	1.12913	1.18273	0.87715	1.11019	0.905066
	7e-09	1.39917	1.51565	1.85059	1.41336	1.54283	1.57385
	7e-08	2.49237	2.60102	2.77748	2.04857	1.80177	1.8247
	7e-07	4.12304	4.11435	3.73189	2.75525	2.79976	2.84426
		CXCR2_WT			CXCR2_ICL3ORF74-A
	7e-13	0.889222	1.02511	1.08567	0.464669	0.383459	0.313601
	7e-12	0.986285	1.19519	1.19229	0.351089	0.465636	0.408362
	7e-11	1.00396	1.03728	1.01787	0.337058	0.376756	0.319451
	7e-10	1.00686	1.12913	1.18273	0.457113	0.464328	0.46072
	7e-09	1.39917	1.51565	1.85059	0.412986	0.187127	0.343249
	7e-08	2.49237	2.60102	2.77748	0.695134	0.555368	0.625251
	7e-07	4.12304	4.11435	3.73189	0.68758	0.68618	0.68778
		CXCR2_WT			CXCR2_ICL3ORF74-B
	7e-13	0.889222	1.02511	1.08567	0.166304	0.224506
	7e-12	0.986285	1.19519	1.19229	0.276772	0.208829	0.183112
	7e-11	1.00396	1.03728	1.01787	0.282612	0.219078	0.265392
	7e-10	1.00686	1.12913	1.18273	0.241621	0.18967	0.39123
	7e-09	1.39917	1.51565	1.85059	0.236088	0.278718	0.325645
	7e-08	2.49237	2.60102	2.77748	0.241932	0.28661	0.197255
	7e-07	4.12304	4.11435	3.73189	0.21416	0.204322	0.194484
		CXCR2_WT			CXCR2_ICL3ORF74-C
	7e-13	0.889222	1.02511	1.08567	0.269084	0.240289	0.254686
	7e-12	0.986285	1.19519	1.19229	0.273866	0.253842	0.164778
	7e-11	1.00396	1.03728	1.01787	0.22485	0.214289	0.220861
	7e-10	1.00686	1.12913	1.18273	0.257925	0.202934	0.176133
	7e-09	1.39917	1.51565	1.85059	0.149835	0.109159	0.068482
	7e-08	2.49237	2.60102	2.77748	0.2774	0.244073	0.310726
	7e-07	4.12304	4.11435	3.73189	0.34479	0.49084	0.417815
		CXCR2_WT			CXCR2_ICL3ORF74-D
	7e-13	0.889222	1.02511	1.08567	0.074729	0.101985	0.088357
	7e-12	0.986285	1.19519	1.19229	0.12982	0.123516	0.117211
	7e-11	1.00396	1.03728	1.01787	0.041871	0.062046	0.082221
	7e-10	1.00686	1.12913	1.18273	0.060161	0.110417	0.085289
	7e-09	1.39917	1.51565	1.85059	0.128449	0.136411	0.120487
	7e-08	2.49237	2.60102	2.77748	0.186666	0.161252	0.21208
	7e-07	4.12304	4.11435	3.73189	0.067245	0.125933	0.096589

## Sheet: Supplementary Figure 14a
		ORF74-Gaq
	-6	-7.80978	-0.0126043	1.57605	6.24633
	-7	57.0288	70.5808	66.959	50.0414
	-8	65.8344	75.2099	75.996	62.6169
	-9	91.0399	108.223	92.4598	83.5267
	-10	103.155	102.026	97.6415	97.1774
	-11	96.8626	100.688	101.725	94.5753
	-12	90.2774	102.497	96.5827	101.831

## Sheet: Supplementary Figure 14b
	ORF74_WT			ORF74_ICL2 AAA			ORF74_ICL3 AAA			ORF74_ICL2CXCR2			ORF74_ICL3CXCR2			CXCR2_WT			CXCR2_ICL2ORF74			CXCR2_ICL3ORF74			CXCR2_ICL3ORF74-A			CXCR2_ICL3ORF74-B			CXCR2_ICL3ORF74-C			CXCR2_ICL3ORF74-D
	0.98474	0.964633	1.05063	1.0365	0.998749	1.05269	0.972652	1.00139	1.03985	1.0365	0.998749	1.05269	0.972652	1.00139	1.03985	1.07183	1.07029	1.09728	1.10693	1.1129	1.11964	1.10687	1.12978	1.13849	1.09326	1.09546	1.09826	1.13057	1.1251	1.1037	1.09779	1.11114	1.13261	1.14013	1.11194	1.11187
	ORF74_WT			ORF74_ICL2 AAA			ORF74_ICL3 AAA			ORF74_ICL2CXCR2			ORF74_ICL3CXCR2			CXCR2_WT			CXCR2_ICL2ORF74			CXCR2_ICL3ORF74			CXCR2_ICL3ORF74-A			CXCR2_ICL3ORF74-B			CXCR2_ICL3ORF74-C			CXCR2_ICL3ORF74-D
	0.911963	0.893342	0.972981	0.906214	0.951949	0.916604	0.874191	0.898245	0.919743	0.959896	0.924937	0.974887	1.02506	1.04628	1.05435	0.992618	0.991195	1.01619	1.02512	1.03065	1.0369	1.02506	1.04628	1.05435	1.01246	1.0145	1.01709	1.04701	1.04195	1.02213	1.01666	1.02903	1.0489	1.05587	1.02976	1.0297

## Sheet: Supplementary Figure 14c
	ORF74_WT			ORF74_ICL2 AAA			ORF74_ICL3 AAA			ORF74_ICL2CXCR2			ORF74_ICL3CXCR2			CXCR2_WT			CXCR2_ICL2ORF74			CXCR2_ICL3ORF74			CXCR2_ICL3ORF74-A			CXCR2_ICL3ORF74-B			CXCR2_ICL3ORF74-C			CXCR2_ICL3ORF74-D
	1.0014	1.0014	0.997195	0.845722	0.862553	0.845722	0.824684	0.820477	0.803647	0.892006	0.88359	0.88359	0.959327	0.976157	0.959327	0.870968	0.875175	0.879383	0.845722	0.828892	0.84993	0.8331	0.828892	0.807854	0.723703	0.702665	0.706872	0.719495	0.71108	0.690042	0.690042	0.698457	0.673212	0.698457	0.673212	0.685835
	ORF74_WT			ORF74_ICL2 AAA			ORF74_ICL3 AAA			ORF74_ICL2CXCR2			ORF74_ICL3CXCR2			CXCR2_WT			CXCR2_ICL2ORF74			CXCR2_ICL3ORF74			CXCR2_ICL3ORF74-A			CXCR2_ICL3ORF74-B			CXCR2_ICL3ORF74-C			CXCR2_ICL3ORF74-D
	1.14423	1.14423	1.13942	0.966346	0.985577	0.966346	0.942308	0.9375	0.918269	1.01923	1.00961	1.00961	1.09615	1.11539	1.09615	0.995192	1	1.00481	0.966346	0.947115	0.971154	0.951923	0.947115	0.923077	0.826923	0.802885	0.807692	0.822115	0.8125	0.788462	0.788462	0.798077	0.769231	0.798077	0.769231	0.783654
